# Supplementary material for: Pentraxin 3 is more accurate than C-reactive protein for Takayasu arteritis activity assessment: A systematic review and meta-analysis
Source: PLoS One. 2021 Feb 2;16(2):e0245612. doi: 10.1371/journal.pone.0245612 (PMC7853471; doi:10.1371/journal.pone.0245612)
Supplement: S3 Table — (XLSX) [file pone.0245612.s003.xlsx]

## Sheet: data
Study No.	Study	Country	Study type	TAK case		Active TAK		Inactive TAK		Control									PTX3								CRP								P of AUC (PTX3 vs. CRP)
				n	Mean± SD	n	Mean ± SD	n	Mean ± SD	n	Mean ± SD	P of TAK vs. control	P of Active TAK vs. inactive TAK	TAK gold standard	Active TAK cretira	method	companyof ELISA kit	specimen	True Positive	False Positive	False Negtive	True Negtive	Sensitivity (%)	Specificity (%)	AUC	Cutoff (ng/ml)	True Positive	False Positive	False Negtive	True Negtive	Sensitivity (%)	Specificity (%)	AUC	cutoff (ng/ml)
1	Dagna et al., 2011	Italy	cross-sectional	57	1.35± 1.34	27	2.14± 1.94	30	0.63± 0.12	57	0.11± 0.94	＜0.001	＜0.001	1990 ACR	Defined by author	ELISA	Enzo Life Sciences International,	plasma	24	4	3	26	88.8	86.7	0.919	1	14	8	13	22	51.9	73.3	0.684	6	＜0.05
2	Tombetti et al., 2014	Italy	cross-sectional	42	5.5(1.3-55) Median (Range)	12	12±16.5	30	7.1±3.3	20	NA	0.009	0.329	1990 ACR	NIH	ELISA	by the author	plasma	_	_	_	_	_	_	_	_	_	_	_	_	_	_	_	_	_
3	Ishihara et al., 2013	Japan	cross-sectional	45	6.6± 0.61	28	8.3± 0.7	17	3.9± 0.4	20	3.1± 0.2	＜0.001)	＜0.001	1990 ACR	NIH	ELISA	SRL,Auburn, NH, USA)	plasma	23	1	5	16	82.1	94.1	0.949	5.5	20	0	8	17	71.4	100	0.922	2050	NS
4	Alibaz-Oner et al., 2016	Turkey	cross-sectional	94	3.5± 2.5	25	3.7± 2.2	69	3.6± 2.5	40	2.5± 1.6	0.029	0.981	1990 ACR	NIH	ELISA	Hycult Biotech, Netherlands	plasma	_	_	_	_	_	_	_	_	_	_	_	_	_	_	_	_	_
5	Sun et al., 2013	Chnia	cross-sectional	45	18.5± 13.9	27	26.7± 16.8	18	6.2± 4.7	25	0.52± 0.26	＜0.01	＜0.01	1990 ACR	NIH	ELISA	RD	plasma	24	4	3	14	88.9	77.8	0.95	10.71	20	7	7	11	73.1	62.5	0.68	2.9	＜0.05
6	Chen et al., 2017	Chnia	cross-sectional	98	0.32± 0.23	45	0.39±0.28	43	0.26±0.16	40	0.18± 0.09	0.001	0.004	1990 ACR	NIH	ELISA	Sigma-Aldrich	serum	27	11	18	42	57.1	73.1	0.72	0.3071	36	26	9	27	85	42	0.64	3	NS
7	Wang et al., 2013	Chnia	cross-sectional	60	NA	30	0.0883±0.0422	30	0.0666±0.0336	30	0.0630±0.0382		0.022	1990 ACR	NIH	ELISA	SUNBIO	plasma	_	_	_	_	_	_	_	_	_	_	_	_	_	_	_	_	_
8	Devarasetti et al., 2019	India	cross-sectional	32	0.51±0.75	14	1.335±1.132	18	0.369±0.250	20	0.317±0.214	0.026	0.04	1990 ACR	PGA	ELISA	by the author	plasma	14	1	8	17	64	95	0.82	0.745	10	2	12	16	46	89	0.75	17.1	＜0.05
